# Supplementary material for: Manufacture of High-Efficiency and Stable Lead-Free Solar Cells through Antisolvent Quenching Engineering
Source: Nanomaterials (Basel). 2022 Aug 23;12(17):2901. doi: 10.3390/nano12172901 (PMC9457650; doi:10.3390/nano12172901)
Supplement: Supplementary file 1 [file nanomaterials-12-02901-s001.zip]

Archive with 1 entries (1 files):
- nanomaterials-1847047-supplementary.pdf
